# Supplementary material for: Competitive Coherence Generates Qualia in Bacteria and Other Living Systems
Source: Biology (Basel). 2021 Oct 12;10(10):1034. doi: 10.3390/biology10101034 (PMC8533353; doi:10.3390/biology10101034)
Supplement: Supplementary file 1 [file biology-10-01034-s001.zip]

Archive with 1 entries (1 files):
- biology-1401159-supplementary.pdf
